# Supplementary material for: Endogenously generated 2-aminoacrylate inhibits motility in Salmonella enterica
Source: Sci Rep. 2017 Oct 11;7:12971. doi: 10.1038/s41598-017-13030-x (PMC5636819; doi:10.1038/s41598-017-13030-x)
Supplement: Supplementary file 2 — Supplementary Table 1 [file 41598_2017_13030_MOESM2_ESM.xlsx]

## Sheet: Sheet1
Table S1. S. enterica LT2 ridA/wild-type transcriptome comparison
Locus tag	Fold Change	FDR value	Gene	Product	Normalized_Count_SE_ridA1	Normalized_Count_SE_ridA2	Normalized_Count_SE_ridA3	Normalized_Count_SE_ridA4	Normalized_Count_SE_wt1	Normalized_Count_SE_wt2	Normalized_Count_SE_wt3	Normalized_Count_SE_wt4
STM4599	-1.42543	0.039473	yjjY	inner membrane protein	554	629	527	572	874	811	744	5
STM4583	-1.44427	0.0435156	trpR	Trp operon repressor	465	414	420	531	713	747	514	747
STM4566	-4.97569	0.0458593	yjjI	cytoplasmic protein	117	115	106	121	483	643	153	705
STM4552	-2.77772	0.00699275	-	inner membrane protein	184	253	181	222	483	363	598	10042
STM4533	-1.44015	0.0443952	tsr	methyl-accepting chemotaxis protein I	613	548	547	615	962	890	812	723
STM4532	1.68718	0.000814064	yjiY	carbon starvation protein	510	440	356	447	299	246	249	3644
STM4510	1.57496	0.00954887	-	aspartate racemase	320	287	293	223	192	188	175	2205
STM4509.S	1.44086	0.0469952	-	hypothetical protein	338	323	303	323	228	246	204	42
STM4499	-1.5474	0.00736826	yeeN	transcriptional regulator	667	776	613	571	999	1172	834	8
STM4469	1.99964	2.98876e-08	argI	ornithine carbamoyltransferase	3905	3762	3706	4213	2255	2258	1663	2283
STM4459	-1.81293	4.21375e-05	pyrI	aspartate carbamoyltransferase regulatory subunit	307	345	426	368	646	662	713	39
STM4458	-21.9556	1.22066e-34	yjgF	enamine/imine deaminase	138	110	119	131	2733	2952	1931	3596
STM4457	-1.63725	0.000802121	-	transposase	504	546	514	470	845	720	922	1717
STM4452	-4.05163	0.0252308	nrdD	anaerobic ribonucleoside-triphosphate reductase	344	362	323	385	1570	1777	359	2946
STM4402	-1.63796	0.0351744	ytfH	transcriptional regulator	96	81	85	100	159	181	125	2975
STM4398	1.42581	0.0311653	cycA	D-alanine/D-serine/glycine permease	2752	2864	2705	2864	1881	1849	1943	24
STM4393	-1.53051	0.00356098	rpsR	30S ribosomal protein S18	6488	6877	8250	6888	10465	12253	11249	1216
STM4392	-1.41111	0.0240931	priB	primosomal replication protein N	8716	10324	10910	9339	12566	14717	15009	3497
STM4390	-1.55576	0.0364664	-	cytoplasmic protein	112	128	144	104	197	202	220	594
STM4330	-1.64133	0.000731883	groEL	chaperonin GroEL	31098	19504	25243	22712	42283	44239	36564	1899
STM4329	-2.03078	0.000195464	groES	co-chaperonin GroES	4243	2855	3783	3105	7750	8435	6980	473
STM4315	-3.95425	0.00138199	-	AraC-type DNA-binding domain-containing protein	10	17	11	4	29	55	52	12349
STM4290	1.42166	0.0443952	proP	proline/betaine transporter	2600	2745	2560	2588	1715	1522	1712	296
STM4283	1.39015	0.0365319	gltP	glutamate/aspartate:proton symporter	4469	4298	4532	4589	3483	3285	2862	997
STM4272	1.49684	0.027461	-	inner membrane protein	343	349	337	348	242	220	276	1267
STM4264	1.46018	0.0307721	yjcC	diguanylate cyclase/phosphodiesterase	751	880	799	745	524	475	752	932
STM4258	-2.13463	0.0171379	-	methyl-accepting chemotaxis protein	24	36	18	15	65	42	49	142136
STM4257	-3.41673	0.0225286	-	hypothetical protein	9	10	7	5	40	25	13	8769
STM4241	-1.38619	0.0495794	zur	zinc uptake transcriptional repressor	604	551	527	719	885	723	709	839
STM4227	1.62419	0.00230899	malG	maltose ABC transporter permease MalG	1572	1707	1685	1734	903	760	1324	5384
STM4226	1.90243	2.52782e-06	yjbA	phosphate-starvation-inducible protein PsiE	2425	2765	2286	2499	1182	1186	1401	1113
STM4188.S	2.23009	1.40984e-10	metH	B12-dependent methionine synthase	26524	26500	26690	26301	11718	12095	11377	88
STM4184	1.55391	0.00512004	aceA	isocitrate lyase	737	919	878	889	509	619	524	5187
STM4183	2.20581	1.4e-08	aceB	malate synthase	734	807	748	746	350	340	389	80
STM4182	2.51709	7.45982e-10	metA	homoserine O-succinyltransferase	10421	9852	7820	10920	5223	4610	2719	566
STM4181	-1.99976	2.25075e-05	yjaB	N-acetyltransferase	154	159	132	153	352	275	235	1324
STM4165	1.73742	0.00016792	rsd	anti-RNA polymerase sigma 70 factor	1290	1239	1429	1245	649	667	1038	134
STM4164	1.83515	2.16993e-06	thiC	phosphomethylpyrimidine synthase	34217	35686	38463	33596	18374	22437	16931	440
STM4163	1.70977	5.23751e-05	thiE	thiamine-phosphate synthase	9157	10224	11281	9490	5675	6979	4539	1619
STM4162	1.87741	2.01528e-06	thiF	thiamine biosynthesis protein ThiF	12764	14643	15867	14389	6710	8335	5981	5874
STM4161	1.56301	0.00207088	-	sulfur carrier protein ThiS	2650	3246	3235	2684	1746	2144	1690	369
STM4160	1.66115	0.00017585	thiG	thiazole synthase	12188	13042	13525	12087	7063	8776	5996	277
STM4159	1.58149	0.00101305	thiH	2-iminoacetate synthase	21006	23299	24402	21291	13122	16292	11380	2022
STM4152	-1.60477	0.000870698	rplL	50S ribosomal protein L7/L12	20793	21488	22777	20219	33282	39086	28629	1989
STM4151	-1.73388	5.23751e-05	rplJ	50S ribosomal protein L10	29389	29301	34047	28556	52323	59695	48904	606
STM4150	-1.46291	0.012886	rplA	50S ribosomal protein L1	33637	34916	38881	36028	53258	57387	49481	318
STM4149	-1.38112	0.0458593	rplK	50S ribosomal protein L11	18487	19727	21520	19712	27636	29706	26007	2623
STM4121	1.56764	0.000796558	argC	N-acetyl-gamma-glutamyl-phosphate reductase	6912	6832	6866	7227	4921	5266	3400	1475
STM4106	2.12286	2.89649e-09	katG	catalase-peroxidase	12662	10644	11717	11951	5658	5159	5926	9688
STM4105	2.15687	4.75551e-07	metF	5,10-methylenetetrahydrofolate reductase	30518	22108	24590	26928	16399	13943	9173	41
STM4102	3.62887	2.83368e-23	-	mechanosensitive channel protein	3684	4055	3452	4123	946	842	1727	290
STM4101	3.50825	7.68126e-26	metL	bifunctional aspartate kinase II/homoserine dehydrogenase II	42012	37226	34871	42620	12075	12210	10346	37243
STM4100	3.13024	5.36021e-17	metB	cystathionine gamma-synthase	11909	8781	8854	9787	3717	3533	3110	7076
STM4099	1.37882	0.0362015	metJ	transcriptional repressor MetJ	1457	1337	1149	1495	1097	1109	972	2774
STM4086	-1.4534	0.0225286	glpK	glycerol kinase	672	739	800	829	913	966	1403	2208
STM4085	-1.44781	0.023079	glpX	fructose 1,6-bisphosphatase II	1117	1158	1055	1172	1637	1746	1430	12523
STM4084	-1.46382	0.0233008	fpr	ferredoxin-NADP reductase	1112	997	1104	1116	1614	1631	1171	19616
STM4070	1.72627	0.0185704	-	hypothetical protein	145	131	141	134	76	55	98	59
STM4069	1.73051	0.00219282	-	periplasmic protein	230	299	254	244	160	141	168	97
STM4063	-1.77115	0.000111753	sbp	sulfate-binding protein	3030	3979	2926	3681	6412	6968	4685	369
STM3980	-1.77703	0.0503281	-	outer membrane protein	48	51	38	41	66	65	114	3314
STM3967	1.47662	0.0130793	dlhH	carboxymethylenebutenolidase	2087	2233	2347	2223	1581	1479	1316	241
STM3966	2.26706	6.7819e-10	-	arylsulfatase regulator	2479	2677	2891	2384	980	1008	1397	109
STM3965	2.16366	2.74305e-10	metE	5-methyltetrahydropteroyltriglutamate--homocysteine methyltransferase	340230	270279	307208	291400	141332	157550	117810	42
STM3964	2.02908	1.93717e-08	metR	HTH-type transcriptional regulator MetR	3474	3035	2931	3943	1981	1748	1542	333
STM3956	1.71696	0.00150994	-	hypothetical protein	323	292	270	313	187	158	239	644
STM3930	2.33477	6.30961e-11	yifK	transporter	5256	5837	5393	5572	2109	2056	2306	163
STM3910	-1.70967	4.96512e-05	ppiC	peptidyl-prolyl cis-trans isomerase C	1439	1811	1620	1622	2573	2545	2891	2875
STM3909	-1.62792	0.0177375	ilvC	ketol-acid reductoisomerase	48787	57688	54059	57853	86632	88039	64758	11138
STM3895	-1.49443	0.0481612			245	199	228	189	378	342	278	123
STM3876	-1.53735	0.0267195	asnC	DNA-binding transcriptional regulator AsnC	185	258	195	186	350	369	244	996
STM3870	-1.43706	0.0278458	atpE	F0F1 ATP synthase subunit C	7097	7521	7510	6428	11083	11781	8258	641
STM3869	-1.42335	0.0301539	atpF	F0F1 ATP synthase subunit B	12802	11704	13451	12012	18118	20174	14363	141
STM3866	-1.39312	0.0386329	atpG	F0F1 ATP synthase subunit gamma	19253	18866	23208	18987	26801	31324	25145	794
STM3864	-1.39869	0.0359694	atpC	F0F1 ATP synthase subunit epsilon	12062	12340	14547	12835	18236	20027	15583	82
STM3776	1.56624	0.00597607	nepI	purine ribonucleoside efflux pump NepI	990	1070	998	1139	653	531	872	123
STM3763	-1.77281	3.25821e-05	mgtB	magnesium-transporting ATPase	1014	1103	1011	969	1801	1792	1813	1440
STM3709	2.17184	7e-09	kbl	2-amino-3-ketobutyrate coenzyme A ligase	1632	1679	1730	1723	761	770	588	91
STM3708	2.2393	4.02573e-10	tdh	L-threonine 3-dehydrogenase	3466	3345	3511	3412	1478	1535	1221	982
STM3666	-1.50522	0.00440464	ysaA	oxidoreductase	1129	1036	1197	1238	1610	1566	1613	114
STM3650	-4.06888	0.0245404	-	hypothetical protein	308	479	321	422	1261	2224	556	193
STM3644	1.99378	5.36331e-08	bisC	biotin sulfoxide reductase	11408	11931	11194	11619	6177	5988	5109	6290
STM3629	1.38934	0.0443083	dppB	dipeptide ABC transporter permease DppB	54753	59840	58939	58401	40140	41866	35605	1327
STM3611	-1.95988	0.00258305	yhjH	diguanylate cyclase/phosphodiesterase domain-containing protein	40	65	42	52	114	78	107	3929
STM3567	-6.9891	7.45589e-55	livJ	high-affinity branched-chain amino acid transporter substrate-binding protein LivJ	2603	2446	2895	2781	18888	20923	15428	3130
STM3566	-6.73535	6.29501e-23	-	cytoplasmic protein	140	147	174	137	1095	1231	864	4631
STM3565	-3.01372	1.02061e-14	yhhK	acetyltransferase	165	179	182	162	481	556	582	245
STM3564	-3.20085	9.11188e-15	livK	high-affinity branched-chain amino acid ABC transporter leucine-binding protein LivL	740	685	613	684	2009	2724	1993	232
STM3563	-2.72482	5.72274e-15	livH	high-affinity branched-chain amino acid ABC transporter permease LivH	842	668	834	821	2208	2238	2086	409
STM3562	-2.45856	2.84363e-12	livM	high-affinity branched-chain amino acid ABC transporter permease LivM	1321	1154	1137	1233	2792	3329	2646	40
STM3561	-2.82549	1.71292e-16	livG	high-affinity branched-chain amino acid ABC transporter ATP-binding protein LivG	1352	1075	1295	1272	3363	3816	3311	949
STM3560	-2.6625	5.72274e-15	livF	high-affinity branched-chain amino acid ABC transporter ATP-binding protein LivF	1246	1190	1315	1373	3252	3577	3177	150
STM3551	1.49655	0.0114559	ggt	gamma-glutamyltranspeptidase	802	753	716	711	537	508	396	1173
STM3542	-1.48681	0.043269	gntK	gluconate kinase	174	153	163	187	215	274	225	8772
STM3525	1.53707	0.0189604	glpE	thiosulfate sulfurtransferase GlpE	369	381	400	401	239	229	332	2174
STM3516	-1.44512	0.0198907	-	cytoplasmic protein	536	670	620	540	789	805	859	1384
STM3514	1.51867	0.00992047	malP	maltodextrin phosphorylase	1190	1279	1347	1361	753	840	889	466
STM3512	-1.87684	3.51201e-05	gntT	high-affinity gluconate permease	1417	1276	1248	1443	2791	2721	1840	1137
STM3511	1.66834	0.0222132	yhgI	Fe/S biogenesis protein NfuA	2770	2593	2890	2439	1560	1426	2474	2526
STM3494.S	1.66273	0.008006	nudE	ADP-ribose diphosphatase NudE	2443	2399	2519	2406	1301	1152	2247	227
STM3473	1.43563	0.0319937	yhfC	transporter	1145	1106	1117	1097	835	671	866	1476
STM3446	-1.44388	0.0166527	fusA	elongation factor G	93881	103209	110121	97051	139515	161985	129882	544
STM3445	-1.41887	0.0276704	tuf	elongation factor Tu	82871	84841	87766	82828	118850	135117	92834	86
STM3441	-1.50958	0.00472982	rpsJ	30S ribosomal protein S10	10705	13182	12914	11857	16736	20482	19510	8362
STM3440	-1.49774	0.00609682	rplC	50S ribosomal protein L3	25332	32163	30569	26878	40363	48552	40705	533
STM3439	-1.40692	0.022818	rplD	50S ribosomal protein L4	16692	21094	20922	18964	22953	30181	24391	986
STM3438	-1.55897	0.00175819	rplW	50S ribosomal protein L23	11503	14061	14079	13078	18295	23773	18744	86
STM3437	-1.5924	0.000791518	rplB	50S ribosomal protein L2	22574	29394	29728	27507	38205	51401	37137	16115
STM3436	-1.50168	0.00540601	rpsS	30S ribosomal protein S19	12942	15671	15141	14901	20269	25178	18368	5214
STM3435	-1.53001	0.00344446	rplV	50S ribosomal protein L22	16317	18998	19497	17820	26850	31848	23016	158
STM3434	-1.44158	0.0176702	rpsC	30S ribosomal protein S3	30127	34957	37246	34772	46082	56540	38641	295
STM3433	-1.44474	0.0153549	rplP	50S ribosomal protein L16	17278	19466	19571	19298	25049	30838	21541	18002
STM3432	-1.45007	0.0165633	rpmC	50S ribosomal protein L29	9729	11063	11824	10886	15056	18465	12627	1375
STM3431	-1.55771	0.00298289	rpsQ	30S ribosomal protein S17	13119	14555	15606	14188	23117	27226	18153	4171
STM3427.S	-1.40629	0.0334088	rpsN	30S ribosomal protein S14	20213	22039	24380	20197	28349	35119	29868	623
STM3426	-1.54323	0.00289889	rpsH	30S ribosomal protein S8	17766	19937	19424	17542	26584	32632	28299	71
STM3425	-1.51983	0.00401319	rplF	50S ribosomal protein L6	23314	26833	29935	25406	36053	47326	36692	1980
STM3424	-1.43161	0.018669	rplR	50S ribosomal protein L18	14665	15897	16946	15256	19749	25328	18761	1607
STM3423	-1.4294	0.0176702	rpsE	30S ribosomal protein S5	19237	22744	22337	21064	27172	33173	27554	2978
STM3422	-1.42221	0.0223522	rpmD	50S ribosomal protein L30	8538	9368	9101	8670	11369	13892	10927	551
STM3421	-1.43303	0.0195007	rplO	50S ribosomal protein L15	22974	25863	23760	24080	31977	38366	29093	954
STM3420	-1.3955	0.0344591	secY	preprotein translocase subunit SecY	57280	67475	65339	64521	84247	99218	74275	185
STM3418	-1.49073	0.00983685	rpsM	30S ribosomal protein S13	21982	22576	22747	22644	32961	38786	33076	2724
STM3416	-1.42948	0.0241981	rpsD	30S ribosomal protein S4	34323	32714	37450	34890	50015	55471	45892	91
STM3415	-1.53821	0.0033194	rpoA	DNA-directed RNA polymerase subunit alpha	66946	68435	77433	71250	113160	121543	98507	3166
STM3414	-1.47896	0.0102349	rplQ	50S ribosomal protein L17	16483	17099	21069	19314	27979	31578	24600	209
STM3411	-1.57748	0.00985039	-	cytoplasmic protein	296	334	281	279	522	513	440	146
STM3402	1.41718	0.0365738	tsaC	threonylcarbamoyl-AMP synthase	2529	2396	2572	2401	1526	1692	1793	4380
STM3352	1.60184	0.0417234	oadA	oxaloacetate decarboxylase subunit alpha	138	122	129	132	90	72	78	1664
STM3345	-1.41517	0.0307721	rplM	50S ribosomal protein L13	31028	31498	31876	32918	46719	47380	50230	546
STM3331	-1.50504	0.00487013	gltD	glutamate synthase subunit beta	24735	25002	27271	24978	37022	40642	33926	926
STM3330	-1.37878	0.0455927	gltB	glutamate synthase subunit alpha	74806	79028	83761	79031	105357	118722	102868	5656
STM3274	-9.71437	0.00334556	yhbU	protease	37	58	44	43	493	554	71	3058
STM3225	1.39152	0.028653	ygjU	serine/threonine transporter SstT	8966	8187	8729	8952	6834	6951	4307	1705
STM3218	1.46857	0.0474555	oat	putrescine aminotransferase	253	241	247	226	164	178	184	181
STM3195	1.44705	0.0216294	ribB	3,4-dihydroxy-2-butanone 4-phosphate synthase	3791	3755	3781	3863	2280	2462	3551	3700
STM3164	-1.45458	0.0245404	yqhD	alcohol dehydrogenase	760	617	672	731	1152	956	827	551
STM3161	1.48187	0.00682077	metC	cystathionine beta-lyase	5006	4413	4606	4673	3215	3382	2788	256
STM3160	-4.64536	0.0162432	-	inner membrane protein	115	127	106	91	486	712	149	379
STM3150	-2.93293	0.000706535	hypO	hydrogenase 2 small subunit	295	308	269	281	1016	853	459	2851
STM3138	-2.13621	5.48697e-05	-	methyl-accepting chemotaxis protein	102	82	102	83	201	243	144	145
STM3085	1.8113	0.0165633	-	outer membrane lipoprotein	180	186	168	172	93	75	163	3232
STM3070	-2.02691	0.00739983	epd	erythrose 4-phosphate dehydrogenase	3770	3681	3479	3759	7555	7482	4745	1652
STM3062	1.86644	9.06603e-07	serA	D-3-phosphoglycerate dehydrogenase	78292	67141	70653	70059	37645	40804	37618	1645
STM3060	-1.44472	0.0263387	ygfE	Z-ring-associated protein	6151	6317	6138	5841	10349	9791	6885	2399
STM3055	1.49166	0.00481892	gcvT	glycine cleavage system aminomethyltransferase T	5460	4933	5341	4898	3529	3781	3671	3633
STM3050	-1.42184	0.0489916	-	hypothetical protein	372	378	403	377	520	595	401	133
STM2992	1.57747	0.000573721	argA	amino-acid acetyltransferase	8792	8262	8305	9091	6692	6499	3433	5996
STM2986.Sc	-1.97557	0.0108787	-	integral membrane protein	276	317	218	265	450	523	406	425
STM2966	1.44283	0.0107869			64644	73380	55120	55612	48211	43705	42628	147
STM2946	-1.39904	0.024297	cysH	phosphoadenosine phosphosulfate reductase	13083	14579	13661	14122	16636	19635	17811	3449
STM2945	-1.80864	0.0376784	sopD	secreted effector protein SopD	1040	740	681	637	1006	1144	1837	1671
STM2933	-1.38577	0.0340092	cysC	adenyly-lsulfate kinase	4977	6477	4784	6088	6148	7366	8406	292
STM2924	1.74679	0.00219282	rpoS	RNA polymerase sigma factor RpoS	24440	22633	24328	23643	11685	10647	20941	2205
STM2899	-2.79433	2.96313e-07	invF	transcriptional regulator InvF	42	42	45	41	128	105	124	2240
STM2898	-3.14634	3.09652e-12	invG	invasion protein InvG	76	76	82	83	233	290	235	37864
STM2897	-2.72741	2.62802e-07	invE	invasion protein InvE	48	62	52	43	166	150	99	215
STM2896	-2.14562	4.62467e-06	invA	invasion protein InvA	127	121	118	116	222	291	256	4988
STM2895	-2.82521	1.87847e-05	invB	surface presentation of antigens protein SpaK	37	43	35	20	84	126	74	738
STM2894	-1.57203	0.0323521	invC	ATP synthase SpaL	132	128	134	129	217	239	162	213
STM2893	-2.54478	0.0012514	invI	surface presentation of antigens protein SpaM	24	22	25	19	59	72	51	655
STM2892	-1.85583	0.0134768	spaN	surface presentation of antigens protein SpaN	93	91	82	67	144	209	119	2172
STM2891	-1.95935	0.00209212	spaO	surface presentation of antigens protein SpaO	62	65	52	72	104	158	107	3875
STM2885	-1.83458	0.000360361	sipB	cell invasion protein SipB	274	329	303	225	515	600	386	2431
STM2884	-1.97692	2.33092e-06	sipC	cell invasion protein SipC	389	407	382	338	798	797	606	1974
STM2883	-1.55336	0.0461456	sipD	cell invasion protein SipD	156	123	122	127	217	233	191	1716
STM2876	-1.71915	0.00983685	hilA	transcriptional regulator HilA	66	95	76	91	133	153	142	759
STM2874	-2.62928	6.30961e-11	prgH	secretion system protein PrgH	135	174	167	179	461	480	368	2684
STM2873	-2.51204	2.62802e-07	prgI	secretion system protein PrgI	118	104	121	92	271	329	200	1196
STM2872	-2.08552	0.000158861	prgJ	secretion system protein PrgJ	153	174	147	148	315	401	232	3359
STM2871	-1.47285	0.0227682	prgK	secretion system lipoprotein PrgK	552	504	599	496	826	822	793	844
STM2811	1.63688	0.00174017	proX	glycine betaine ABC transporter substrate-binding protein ProX	656	665	707	704	391	434	378	3093
STM2810	1.95338	3.65932e-06	proW	glycine betaine ABC transporter premease ProW	642	604	575	654	354	292	344	408
STM2809	1.97583	1.85039e-06	proV	glycine betaine ABC transporter ATP-binding protein ProV	916	1033	902	941	494	373	683	3039
STM2794	1.53346	0.0356774	ygaE	GntR family transcriptional repressor	194	230	248	222	146	151	140	6942
STM2791	1.75407	0.00227644	gabD	succinate-semialdehyde dehydrogenase I	228	265	282	262	145	136	147	2750
STM2790	1.80905	0.00204536	ygaF	hydroxyglutarate oxidase	204	180	206	199	112	90	137	3239
STM2771	-5.70452	1.0193e-07	fljB	phase 2 flagellin	781	648	685	699	4879	4559	2191	49326
STM2675	-1.38996	0.0380357	rimM	ribosome maturation factor RimM	29744	31655	34483	32651	43605	48756	40848	3552
STM2674	-1.63784	0.000373207	trmD	tRNA (guanine-N(1)-)-methyltransferase	26366	29266	29585	28960	45792	51927	45304	2784
STM2673	-1.53081	0.00335095	rplS	50S ribosomal protein L19	12478	13860	14364	13686	20507	23065	18295	7196
STM2628	-1.94732	2.33092e-06	-	regulatory protein	554	536	532	584	1289	1090	918	3609
STM2610	-1.94192	0.00780349	-	periplasmic lysozyme inhibitor	82	59	58	67	137	136	84	1664
STM2555	1.36507	0.0443952	glyA	serine hydroxymethyltransferase	39466	32685	40520	33693	27958	27603	27770	766
STM2544	2.81929	3.0323e-14	yfhP	HTH-type transcriptional regulator IscR	7472	6501	8042	6545	1992	2055	3801	1814
STM2543	2.05433	7.63565e-05	nifS	cysteine desulfurase	16871	12728	17941	13549	6820	7314	10416	23891
STM2542	1.75138	0.00016792	-	iron-sulfur cluster assembly scaffold protein	6702	5192	7560	5701	3605	3669	4214	14292
STM2541	1.83929	2.84732e-06	iscA	iron-binding protein IscA	6250	4973	6512	5132	2966	3197	3495	4533
STM2539	1.46714	0.00854608	hscA	chaperone protein HscA	11708	9622	12164	10543	7798	7628	8594	938
STM2537	1.40282	0.0348154	-	hypothetical protein	1700	1664	2121	1837	1305	1466	1252	109609
STM2505	-1.71778	0.000554954	-	inner membrane protein	668	811	716	845	1344	1336	977	26376
STM2499.S	1.68969	0.0219289	purM	phosphoribosylformylglycinamidine cyclo-ligase	15849	13747	16516	15743	9812	8356	13807	9019
STM2487	1.43985	0.0129193	purC	phosphoribosylaminoimidazole-succinocarboxamide synthase	9550	8699	8873	8665	6596	6382	6888	1011
STM2413	-1.56484	0.0220286	yfeC	negative regulator	135	133	153	140	234	208	233	45448
STM2391	-1.75508	5.08371e-05	fadL	long-chain fatty acid transporter	3703	3744	4231	3572	6720	7804	6731	7015
STM2387	1.39652	0.0352372	sixA	phosphohistidine phosphatase	6974	6139	6840	6990	5637	4727	5836	28617
STM2361	-1.47871	0.0077766	-	regulatory protein	1500	1410	1616	1623	2231	2147	1872	97576
STM2348	1.7263	5.23751e-05	yfcF	glutathione S-transferase	2468	2194	2254	2432	1426	1453	1096	18583
STM2347	1.39141	0.0334088	yfcE	phosphodiesterase	4261	3794	4265	4065	3224	3019	2783	23489
STM2325	-1.43498	0.0307721	nuoE	NADH-quinone oxidoreductase subunit E	3160	3328	3607	3389	5115	5845	3941	5765
STM2308	-1.61603	0.00219282	yfbB	2-succinyl-6-hydroxy-2,4-cyclohexadiene-1-carboxylate synthase	425	451	464	414	638	740	570	28772
STM2281	-1.59102	0.0502651	-	LysR family transcriptional regulator	90	76	98	76	127	162	119	31754
STM2279	-1.52207	0.0107643	yfaE	2Fe-2S ferredoxin	374	369	456	423	662	638	520	13150
STM2271	1.38276	0.0493915	rcsC	sensor histidine kinase RscC	5388	5637	5563	5537	3822	3830	4796	33199
STM2261	-26.557	0.000303005	napF	ferredoxin-type protein	14	19	18	33	598	668	68	35850
STM2260	-21.6282	0.00708212	napD	periplasmic nitrate reductase assembly protein	16	13	11	14	256	329	28	767
STM2259	-4.68351	0.0495794	napA	periplasmic nitrate reductase large subunit	451	428	448	442	1680	2286	633	133212
STM2258	-2.82759	0.028653	napG	ferredoxin-type protein NapG	64	55	87	93	232	192	99	660
STM2257	-1.44159	0.0505503	napH	ferredoxin-type protein NapH	170	203	169	155	219	217	245	14554
STM2193	3.21332	1.80752e-21	folE	GTP cyclohydrolase I	12701	12457	13111	12668	3794	3641	4773	18469
STM2192	2.64008	1.44932e-14	-	hypothetical protein	5104	5101	5290	4838	1924	1594	2466	825
STM2191	1.90544	0.000557987	galS	HTH-type transcriptional regulator GalS	726	788	873	743	353	330	641	34145
STM2179	1.87604	0.0211388	-	sugar transporter	70	68	91	88	65	24	40	47859
STM2158	-1.48094	0.0196003	yehT	two-component response-regulator YehT	513	552	501	521	724	870	610	26017
STM2147	1.54836	0.00217953	thiM	hydroxyethylthiazole kinase	3963	3916	4294	4044	2625	2895	2230	39106
STM2146	1.42247	0.0175085	thiD	hydroxymethylpyrimidine/phosphomethylpyrimidine kinase	5847	5382	5746	5349	4417	4206	3198	4449
STM2076	1.52456	0.00356098	hisA	1-(5-phosphoribosyl)-5-[(5-phosphoribosylamino)methylideneamino] imidazole-4-carboxamide isomerase	5495	5830	5712	5530	3451	4134	2837	9915
STM2075	1.47317	0.0102349	hisH	imidazole glycerol phosphate synthase subunit HisH	4595	4744	4699	4361	2872	3404	2581	681
STM2074	1.38194	0.0448102	hisB	bifunctional imidazole glycerol-phosphate dehydratase/histidinol phosphatase	8155	8446	9013	8377	5857	6653	4890	56381
STM2066	1.47649	0.0182183	sopA	E3 ubiquitin-protein ligase SopA	3128	3145	3108	3135	1770	1859	2449	323
STM1993	1.49183	0.0237064	yedJ	hydrolase	554	550	576	609	396	336	423	152322
STM1979	-1.7741	0.00103996	fliP	flagellar biosynthesis protein FliP	158	122	172	131	254	256	262	670
STM1978	-1.96194	0.000487899	fliO	flagellar biosynthesis protein FliO	94	105	90	82	222	193	137	8294
STM1977	-2.0724	0.000214623	fliN	flagellar motor switch protein FliN	132	160	127	140	311	330	194	31813
STM1976	-2.20365	3.52531e-08	fliM	flagellar motor switch protein FliM	330	282	329	305	759	734	568	967
STM1975	-1.75102	0.00332148	fliL	flagellar basal body-associated protein FliL	140	124	149	123	253	278	198	1707
STM1974	-2.20973	2.18955e-06	fliK	flagellar hook-length control protein FliK	271	196	284	246	609	548	406	16933
STM1973	-2.83856	0.000362401	fliJ	flagellar protein FliJ	48	56	41	52	186	157	92	1137
STM1972	-2.85701	4.48528e-05	fliI	flagellum-specific ATP synthase FliI	143	153	161	142	436	435	275	1107
STM1971	-3.47082	2.72629e-12	fliH	flagellar assembly protein FliH	155	126	158	161	598	561	373	49745
STM1970	-2.93298	1.31373e-11	fliG	flagellar motor switch protein FliG	194	166	211	215	642	624	422	1921
STM1969	-1.65379	0.00619992	fliF	flagellar MS-ring protein FliF	593	560	447	547	1062	821	667	599
STM1968	-3.35304	1.86034e-06	fliE	flagellar hook-basal body complex protein FliE	25	19	14	29	92	85	56	6414
STM1966	-1.93017	0.0144023	-	hypothetical protein	45	50	54	61	83	133	72	1666
STM1965	-1.83018	0.000167635	yedE	inner membrane protein	199	203	260	235	425	490	315	2273
STM1962	-1.8117	0.00205098	fliT	flagellar protein FliT	125	129	100	121	272	220	200	727
STM1961	-2.4092	9.65424e-06	fliS	flagellar protein FliS	77	61	68	74	217	162	126	14115
STM1960	-2.49011	4.229e-06	fliD	flagellar hook-associated protein 2	269	274	286	331	916	748	524	633
STM1959	-2.01553	2.66611e-07	fliC	flagellin	559	639	588	646	1390	1246	948	2843
STM1956	-4.57443	2.05e-07	fliA	RNA polymerase sigma factor FliA	166	128	149	179	961	781	521	25233
STM1955	-2.44717	1.5388e-05	fliZ	flagella biosynthesis protein FliZ	90	97	74	101	260	201	159	888
STM1937	2.16435	1.04665e-08	tyrP	HAAAP family tyrosine-specific transport protein	2305	2248	2497	2336	944	850	1611	1217
STM1925	1.64369	0.000231177	flhD	transcriptional regulator FlhD	3009	2822	2817	2997	2244	1710	1746	293
STM1924.S	1.58297	0.000818866	flhC	transcriptional regulator FlhC	2235	1945	2042	2263	1652	1385	1337	372
STM1922	-1.62623	0.0103571	motB	motility protein B	156	196	169	144	313	285	262	29266
STM1921	-1.67521	0.000731883	cheA	chemotaxis protein CheA	621	602	587	600	1123	1096	777	863
STM1919	-2.33797	2.08651e-07	cheM	methyl accepting chemotaxis protein II	154	168	181	176	494	393	307	288
STM1918	-2.04087	0.000219926	cheR	chemotaxis protein methyltransferase	87	68	80	95	184	192	120	14056
STM1917	-2.17019	6.1474e-06	cheB	chemotaxis response regulator protein-glutamate methylesterase	114	121	106	100	266	247	213	42534
STM1916	-1.77922	0.00157778	cheY	chemotaxis regulatory protein CheY	146	134	149	138	291	270	187	24268
STM1915	-1.47636	0.0311653	cheZ	protein phosphatase CheZ	505	384	373	462	761	621	529	41904
STM1914	-1.84798	0.00174017	flhB	flagellar biosynthesis protein FlhB	79	51	90	102	149	134	182	2134
STM1913	-1.75421	0.000248283	flhA	flagellar biosynthesis protein FlhA	311	322	350	319	692	551	445	16725
STM1912	-1.93191	0.00900401	flhE	flagellar protein FlhE	59	48	44	48	96	92	67	40252
STM1891	-1.36077	0.0458593	znuA	zinc ABC transporter substrate-binding protein ZnuA	2855	3304	2901	3068	4022	3658	4290	471
STM1885	-1.56521	0.0356774	edd	phosphogluconate dehydratase	2535	2318	2348	2368	3575	4015	2632	647
STM1883	1.62185	0.000359007	purT	phosphoribosylglycinamide formyltransferase 2	5866	5023	6088	5446	3506	3670	4123	29415
STM1872	2.10807	0.000520043	-	cytoplasmic protein	2453	3802	3278	2853	1366	1246	2150	9657
STM1868A	-1.9032	0.000210542	-	lytic enzyme	100	126	101	100	194	175	187	21391
STM1857	1.67755	0.0425218	-	acetyltransferase	798	889	743	629	432	472	689	3458
STM1840	-1.46959	0.0128911	mgrB	PhoP/PhoQ regulator MgrB	1064	1372	915	1096	1365	1693	1812	304
STM1832	-1.47369	0.0175714	manZ	PTS system mannose-specific transporter subunit IID	8290	8066	7947	7871	11238	13100	8962	103741
STM1831	-1.54953	0.0429145	manY	PTS system mannose-specific transporter subunit IIC	7035	6674	6593	6731	9690	11401	7438	27716
STM1830	-1.77733	0.00688201	manX	PTS system mannose-specific transporter subunit IIAB	7806	8134	7784	8108	13776	16836	9508	1060
STM1824	1.45036	0.0222898	pabB	aminodeoxychorismate synthase component 1	2271	2424	2512	2420	1711	1514	1741	13359
STM1803	4.71262	4.29516e-35	dadA	D-amino acid dehydrogenase small subunit	3027	2915	3006	2956	629	631	519	7619
STM1802	3.2894	2.9308e-20	dadX	alanine racemase	1991	1935	2012	1909	552	500	611	179
STM1795	2.15094	1.57617e-08	-	glutamate dehydrogenase	1526	1485	1586	1572	718	633	678	138
STM1761	-1.48802	0.0390295	narI	nitrate reductase 1 subunit gamma	232	209	203	237	353	346	240	21023
STM1732	-5.81788	0.00174017	ompW	outer membrane protein W	210	201	198	199	1305	1674	399	21378
STM1731	-1.72161	0.0230226	-	catalase	243	183	234	205	408	424	237	203
STM1722a	2.04477	0.000140993	-	trp operon leader peptide	143	173	121	177	79	95	46	4756
STM1657	1.57489	0.0107869	-	methyl-accepting chemotaxis protein	639	627	554	567	380	298	543	205
STM1652	-1.6819	0.0425218	ynaF	universal stress protein F	269	390	313	358	537	600	370	402
STM1633	-1.46383	0.0370662	-	extracellular solute-binding protein	425	514	428	406	642	789	564	282
STM1625	2.23337	0.0173565	ydcI	LysR family transcriptional regulator	2466	2222	2439	2203	819	719	2167	133
STM1594	-1.79577	5.48697e-05	srfB	SsrAB activated protein	539	464	502	533	1032	904	704	47152
STM1593	-1.5869	0.0114266	srfA	SsrAB activated protein	181	168	190	158	338	227	257	233
STM1584	-1.47124	0.0174736	ansP	L-asparagine permease	1696	1695	1850	1675	2640	2867	2396	35852
STM1572	-1.72659	0.00122286	ompD	outer membrane porin protein OmpD	123706	128875	124980	124954	215917	243875	155312	63630
STM1555	1.42943	0.0348154	-	transcriptional regulator	497	431	411	472	355	332	366	12608
STM1528	1.71456	0.00840508	-	outer membrane protein	468	526	464	518	280	237	443	886
STM1527	2.24866	0.000145069	-	hypothetical protein	2305	2664	2481	2466	868	1017	1931	429
STM1522	1.55232	0.00356098	ydeA	sugar efflux transporter	1886	1905	1797	1864	1206	1051	1590	222
STM1517	1.45001	0.0232179	ydeD	amino-acid metabolite efflux pump	595	707	545	595	449	451	492	116088
STM1480	-1.67968	0.00146999	pntB	NAD(P) transhydrogenase subunit beta	8456	8323	8286	8111	13686	16002	10178	843
STM1479	-1.74935	0.000487899	pntA	NAD(P) transhydrogenase subunit alpha	9702	9511	9734	9479	17381	19496	12132	43979
STM1477	1.61557	0.0035733	ydgI	amino acid transporter	502	489	422	430	287	247	380	126
STM1476	1.73293	0.0381358	ydgC	inner membrane protein	242	228	322	291	161	147	235	38678
STM1471	1.39507	0.0365319	rstB	sensory histidine kinase RstB	914	807	828	863	776	602	659	1001
STM1446	1.41054	0.0424677	anmK	anhydro-N-acetylmuramic acid kinase	1017	964	893	999	688	678	620	8417
STM1425	2.03973	2.62802e-07	mdtK	multidrug resistance protein MdtK	1099	1118	1178	1207	582	510	598	1041
STM1419	1.77507	0.0394091	ssaR	secretion system apparatus protein SsaR	78	78	61	86	44	35	49	425
STM1414	2.0697	0.000107907	ssaV	secretion system apparatus protein SsaV	227	187	139	160	72	83	101	15860
STM1413	2.89979	0.0323542	ssaM	secretion system apparatus protein SsaM	32	35	14	39	7	7	19	729
STM1412	1.73663	0.0153549	ssaL	secretion system apparatus protein SsaL	227	274	179	215	122	82	170	3089
STM1411	2.29936	0.00403936	ssaK	secretion system apparatus protein SsaK	65	74	49	43	20	21	36	1565
STM1409	2.79438	0.000230692	ssaJ	secretion system apparatus lipoprotein SsaJ	80	137	75	101	32	37	34	7120
STM1406	5.64662	0.041864	ssaG	secretion system apparatus protein SsaG	14	21	9	7	0	0	4	136
STM1400	1.74641	0.00241732	sseC	secreted effector protein SseC	230	242	175	213	96	136	138	421
STM1398	1.58173	0.0307721	sseB	secreted effector protein SseB	175	179	145	140	84	106	128	252535
STM1344	1.67294	0.00592828	ydiV	anti-FlhC(2)FlhD(4) factor	1006	874	841	944	569	412	801	49384
STM1317	1.48549	0.0403618	-	hypothetical protein	250	233	240	228	188	160	148	6497
STM1306	1.45246	0.0494715	astB	succinylarginine dihydrolase	245	210	185	216	133	192	117	18209
STM1304	1.56525	0.0390295	astA	arginine succinyltransferase	135	132	177	140	112	97	92	142
STM1290	-1.60518	0.0187298	gapA	glyceraldehyde-3-phosphate dehydrogenase	35113	31728	35551	33389	56086	61377	36859	212
STM1266	1.6141	0.0202451	-	transcriptional regulator	2260	2803	2612	2316	1405	1083	2226	596
STM1264	1.76439	0.000232337	aadA	aminoglycoside adenyltransferase	601	537	677	681	352	323	407	5510
STM1263	-1.52128	0.0187298	-	periplasmic protein	293	381	276	232	464	470	393	6051
STM1246	-1.60623	0.0436936	pagC	virulence membrane protein PagC	5977	7561	5936	6182	9616	11942	7044	1857
STM1244	-1.95125	4.30553e-05	pagD	virulence protein PagD	99	187	116	154	258	271	231	263
STM1217.S	1.38046	0.0470751	ycfU	outer membrane-specific lipoprotein transporter subunit LolC	3104	2822	2855	3005	2034	2075	2765	68
STM1203	-2.26413	7.44225e-11	ptsG	PTS system glucose-specific transporter subunit IIBC	23878	24871	24790	24925	61622	58048	43234	16457
STM1184	-1.98474	4.30553e-05	flgL	flagellar hook-associated protein FlgL	385	359	382	370	872	737	535	260
STM1183	-2.23132	3.26868e-08	flgK	flagellar hook-associated protein FlgK	285	214	298	258	649	630	448	1021
STM1182	-1.99972	0.000860604	flgJ	peptidoglycan hydrolase FlgJ	120	132	138	147	293	268	181	1616
STM1181	-2.81634	9.55997e-08	flgI	flagellar basal body P-ring protein FlgI	127	104	94	104	333	312	209	168
STM1180	-2.63338	9.77253e-07	flgH	flagellar basal body L-ring protein FlgH	94	112	83	85	266	282	167	599
STM1179	-3.65471	1.57617e-08	flgG	flagellar basal body rod protein FlgG	110	98	102	104	433	380	250	411
STM1178	-3.36701	7.928e-07	flgF	flagellar basal body rod protein FlgF	130	140	127	133	494	451	284	574
STM1177	-4.45517	9.68204e-09	flgE	flagellar hook protein FlgE	171	153	221	165	868	921	486	130
STM1176	-4.97589	1.0193e-07	flgD	flagellar basal body rod modification protein FlgD	101	90	105	91	581	578	285	147
STM1175	-5.19475	8.71998e-05	flgC	flagellar basal body rod protein FlgC	52	32	24	28	188	241	89	2753
STM1174	-5.70355	0.000647197	flgB	flagellar basal body rod protein FlgB	46	45	33	27	286	287	97	257
STM1173	-2.01773	0.0195545	flgA	flagellar basal body P-ring formation protein FlgA	139	105	120	112	328	261	190	117
STM1172	-2.0473	9.75391e-05	flgM	anti-sigma-28 factor FlgM	96	95	82	104	217	206	137	130
STM1156	1.73537	0.00344446	-	hypothetical protein	2274	2120	2089	2174	1218	1070	1905	162
STM1149	1.52124	0.0237703	mdoC	glucans biosynthesis protein C	845	1115	890	850	568	503	816	1000
STM1142	1.54678	0.0318108	csgD	DNA-binding transcriptional regulator CsgD	144	171	150	161	112	131	70	1002
STM1126	1.60573	0.00289889	-	riboflavin biosynthesis protein	853	805	883	869	522	465	593	324
STM1092	-18.8951	0.00352935	orfX	pathogenicity island-encoded protein	3	9	3	4	144	121	15	663
STM1091	-3.04406	7.45174e-12	sopB	inositol phosphate phosphatase SopB	57	100	83	74	199	270	233	123
STM1090	-2.56017	2.19833e-05	sigE	chaperone protein SigE	34	45	31	38	112	86	85	92
STM1066	2.65552	4.79807e-13	rmf	ribosome modulation factor	9608	9230	7837	7451	3925	3543	1787	173
STM1059	1.79463	8.85532e-05	zapC	cell division protein ZapC	933	963	904	1041	579	443	750	747
STM1012	-1.94963	2.25551e-06	-	regulatory protein	556	536	534	584	1294	1093	920	797
STM1004	1.45056	0.0365319	pncB	nicotinate phosphoribosyltransferase	7085	6753	7118	7152	4736	4377	6816	825
STM0997	1.38146	0.0377397	ycbL	metallo-beta-lactamase	5677	5323	5117	5641	3988	4129	4023	333
STM0977	1.36468	0.0433558	serC	phosphoserine aminotransferase	18430	17552	17519	17613	13888	14261	9669	334
STM0974	-6.40265	0.02106	focA	formate transporter	603	809	654	605	4176	5252	765	1318
STM0968	1.87589	0.0207629	ycaD	MFS family transporter protein	1164	1056	1017	1179	588	462	1014	179
STM0938	1.42918	0.0276704	ybjE	inner membrane protein	986	998	965	1118	776	741	673	9991
STM0898	-1.67927	0.00356098	-	prophage transcriptional regulator	263	227	261	279	485	507	315	5236
STM0891	2.16672	1.46436e-09	artP	arginine ABC transporter ATP-binding protein ArtP	3672	3453	3528	3538	1586	1626	2072	178
STM0890	1.90407	6.07322e-07	artI	arginine ABC transporter substrate-binding protein ArtI	5251	4833	5710	4725	2803	2847	2503	211
STM0889	1.94302	2.62802e-07	artQ	arginine ABC transporter permease ArtQ	4274	4175	4051	3947	2185	2181	2077	7468
STM0888	1.92178	7.928e-07	artM	arginine ABC transporter permease ArtM	3649	3937	3892	3634	1992	1899	1982	321
STM0887	1.8382	0.00205098	artJ	arginine ABC transporter substrate-binding protein ArtJ	3103	4488	3369	3809	2124	2603	1100	349
STM0877	-1.46623	0.0226684	potF	putrescine ABC transporter substrate-binding protein PotF	5986	5748	6068	5640	9962	9545	8450	9395
STM0840	1.55142	0.0346292	-	HAD superfamily hydrolase	422	340	374	410	225	219	368	45
STM0797	1.55792	0.00344446	bioD	dithiobiotin synthetase	2319	2433	1767	2731	1266	1563	1500	198
STM0796	1.70693	0.0282974	bioC	malonyl-ACP O-methyltransferase	2632	2350	1366	2596	1096	1426	1391	16312
STM0795	1.78281	8.99762e-06	bioF	8-amino-7-oxononanoate synthase	6475	5808	4611	6509	3107	3532	3174	264
STM0794	1.69765	4.48528e-05	bioB	biotin synthetase	6718	6195	4925	6049	3435	4028	3478	229
STM0793	1.50539	0.00597607	bioA	adenosylmethionine--8-amino-7-oxononanoate aminotransferase	4140	4633	4132	4693	2938	3015	2679	684
STM0771	-1.49434	0.0309317	-	cobalamin/Fe3+-siderophore ABC transporter ATP-binding protein	420	418	467	470	585	513	692	640
STM0760	1.59761	0.000998123	aroG	phospho-2-dehydro-3-deoxyheptonate aldolase	11596	12131	12407	12573	7476	7581	7069	629
STM0758	-1.37043	0.0486601	ybgR	zinc transporter ZitB	640	619	626	728	801	746	1096	60032
STM0745	1.37098	0.0503281	tolQ	colicin uptake protein TolQ	3199	3143	3282	3195	2435	2316	2785	395
STM0714	1.49863	0.0108416	-	hypothetical protein	2078	2074	2111	2176	1361	1318	1248	168
STM0713	1.39486	0.0367634	ybgK	carboxylase	3814	3571	3567	3690	2485	2792	2180	267
STM0710	1.52221	0.0030118	-	dipeptide permease D	3155	3409	3190	3276	2457	2238	2200	3145
STM0692	1.58459	0.00827681	-	LysR family transcriptional regulator	1119	980	1167	1281	732	621	983	700
STM0691	1.78108	0.00025237	-	tricarballylate dehydrogenase	481	484	523	450	254	254	339	291
STM0690	1.77691	0.00296449	tcuB	tricarballylate utilization protein B	172	224	218	227	106	114	144	49
STM0685	-1.53614	0.00867491	nagE	PTS system N-acetyl glucosamine specific transporter subunit IIABC	1827	1782	1855	1903	2783	2967	2109	96
STM0684	-1.48215	0.0232543	nagB	glucosamine-6-phosphate deaminase	711	723	749	678	1035	1216	773	409
STM0664	1.44563	0.0226835	gltJ	glutamate/aspartate ABC transporter permease	2660	3230	3008	2785	1791	2082	1969	268
STM0660	-1.41714	0.042475	-	cytoplasmic protein	469	505	429	504	643	681	613	3637
STM0659	-1.62551	0.0472221	hscC	heatshock protein	214	189	198	170	276	309	238	2093
STM0633	1.41546	0.0333926	lipA	lipoyl synthase	2335	2373	2598	2458	1819	1657	1707	145
STM0604	1.91291	1.149e-06	ybdM	transcriptional regulator	1352	1013	1144	1354	714	686	536	890
STM0603	2.25486	9.5192e-12	ybdL	aminotransferase	10623	8924	9576	10712	5430	5491	3248	117
STM0602	1.70478	8.85532e-05	ybdH	oxidoreductase	8451	6321	6745	8175	5061	5108	3319	352
STM0601	1.39678	0.0347223	ybdD	cytoplasmic protein	1225	1171	1217	1323	978	997	715	96
STM05910	3.06047	0.00588555	-	hypothetical protein	106	201	119	178	35	25	94	3621
STM05680	-5.00242	0.040777	-	hypothetical protein	22	19	41	22	104	161	35	322
STM05520	-1.74959	0.00985039	-	hypothetical protein	69	51	88	62	115	109	107	123
STM0534	1.72615	0.018669	purE	N5-carboxyaminoimidazole ribonucleotide mutase	3599	3066	3794	3380	2147	1849	3039	566
STM0533	1.53812	0.0166841	purK	N5-carboxyaminoimidazole ribonucleotide synthase	9623	8623	9668	9167	7276	6173	7493	1056
STM05320	-2.98169	0.00248912	-	hypothetical protein	12	19	14	9	44	47	47	615
STM0512	1.85264	2.56334e-06	sfbC	ABC transporter permease	11084	11519	11488	11164	5640	6419	5293	20
STM0511	1.8363	6.24974e-06	sfbB	ABC transporter ATPase	16879	17905	18223	17793	8187	9579	8266	455
STM0510	1.57106	0.00175368	sfbA	ABC transporter substrate-binding protein	21163	24566	24666	21916	13504	15572	11680	255
STM05010	1.66481	0.0220499	-	hypothetical protein	357	326	351	333	165	181	326	238
STM0487.S	-1.71888	0.00922578	htpG	chaperone protein HtpG	6722	3627	5470	4529	10066	9797	7992	1987
STM0471	1.47742	0.0165743	ylaC	inner membrane protein	2657	2402	2449	2924	1863	1357	2189	62
STM0463	1.49678	0.00809032	amtB	Amt family ammonium transporter	5155	5966	5314	5164	3241	3614	3876	556
STM0462	1.5706	0.00307115	glnK	nitrogen regulatory protein P-II 2	2274	2389	2365	2336	1306	1347	1934	23
STM0402	-1.73759	0.00597607	-	thiol-alkyl hydroperoxide reductase	4284	3491	3516	3864	7200	7960	4677	548
STM0382	2.01408	1.39309e-06	-	permease	787	806	827	791	353	356	446	454
STM0322	1.40048	0.0365319	proA	gamma-glutamyl phosphate reductase	4253	4369	4627	4254	3076	3193	2869	27
STM0321	1.5563	0.00205098	proB	glutamate 5-kinase	4366	4294	4362	4411	2782	2946	2495	2025
STM0247	1.65531	0.000998123	metN	DL-methionine ABC transporter ATP-binding protein MetN	6758	5469	6029	5891	4598	4466	3350	2186
STM0246	1.38267	0.0225286	metI	DL-methionine ABC transporter permease MetI	4850	4289	4318	4131	3562	3871	2503	892
STM0217	-1.41473	0.027461	tsf	elongation factor Ts	20056	21248	22484	22203	29704	34148	24603	578
STM0204.S	1.74393	7.63565e-05	yadR	iron-sulfur cluster insertion protein ErpA	1937	1998	1975	1926	1073	1049	1375	694
STM0171	1.51216	0.00521572	yadF	carbonic anhydrase	10010	10019	10140	9932	6637	6122	8103	3688
STM0166	-1.39058	0.0450034	speE	spermidine synthase	4693	5303	5593	4933	6620	8435	6467	1006
STM0165	-1.4042	0.0338393	speD	S-adenosylmethionine decarboxylase	3564	3882	4212	3747	4873	6211	4783	480
STM0150	-1.66453	0.000446146	aroP	aromatic amino acid transport protein AroP	5845	5599	5816	5592	10618	10937	8067	218
STM0115	1.66855	0.0470347	leuO	HTH-type transcriptional regulator LeuO	71	103	93	86	73	49	49	190
STM0113	-1.55147	0.00298289	leuA	2-isopropylmalate synthase	5322	5227	5443	5189	8253	9006	7985	190
STM0112	-2.09922	1.65175e-08	leuB	3-isopropylmalate dehydrogenase	4684	4853	5232	4479	9606	12475	8932	4417
STM0111	-2.14039	2.13851e-09	leuC	3-isopropylmalate dehydratase large subunit	6895	6692	7543	6371	13596	16552	12403	1323
STM0110	-2.06713	1.09285e-08	leuD	3-isopropylmalate dehydratase small subunit	2929	2914	3313	3069	5999	6650	5154	6911
STM0108	1.40617	0.0175714	tbpA	thiamine ABC transporter substrate-binding protein ThiP	4809	4440	4488	4529	3503	3898	2905	836
STM0086	1.75907	7.16626e-05	kefC	glutathione-regulated potassium-efflux system protein KefC	1122	983	951	882	535	573	486	19719
STM0085	2.02071	8.36993e-06	yabF	glutathione-regulated potassium-efflux system ancillary protein KefF	322	320	318	302	188	153	150	660
STM0068	-1.60071	0.0134768	caiF	DNA-binding transcriptional activator CaiF	147	147	149	128	195	236	250	68
STM0064	-1.49596	0.00935903	dapB	4-hydroxy-tetrahydrodipicolinate reductase	8954	9796	9524	9813	14998	16649	11275	555
STM0028	1.49354	0.0242131	bcfH	thiol-disulfide isomerase	365	340	396	384	275	261	203	3299
STM0009	-1.95251	4.03835e-06	-	hypothetical protein	449	433	398	394	844	873	888	912
